# Supplementary material for: Environmental influences on microbial community development during organic pinot noir wine production in outdoor and indoor fermentation conditions
Source: Heliyon. 2023 May 2;9(5):e15658. doi: 10.1016/j.heliyon.2023.e15658 (PMC10189187; doi:10.1016/j.heliyon.2023.e15658)
Supplement: Multimedia component 4 [file mmc4.csv]

Vineyard Phyla Count and Percentage
	Proteobacteria	Firmicutes	Bacteroidetes	Actinobacteria	Halanaerobiaeota	Planctomycetes	Deinococcus-Thermus	Verrucomicrobia	Chloroflexi	Fusobacteria
OPF1D10b	2304	88	3	0	0	0	0	0	0	0
OPF1D11b	1815	182	0	0	0	0	0	0	0	0
OPF1D12b	2093	125	0	0	0	0	0	0	0	0
OPF1D13b	1951	332	10	0	0	0	0	3	0	0
OPF1D14b	1894	173	5	2	0	0	0	0	0	0
OPF1D15b	1867	303	4	20	0	0	0	0	0	0
OPF1D16b	1679	273	0	0	0	0	0	0	0	0
OPF1D17b	1672	274	0	0	0	0	0	0	0	0
OPF1D18b	1773	231	9	0	0	0	0	0	0	0
OPF1D19b	2432	195	18	0	0	0	0	0	0	0
OPF1D1b	246	1451	41	10	0	0	0	0	2	0
OPF1D20b	2101	333	15	6	0	0	0	0	0	0
OPF1D21b	1558	136	6	0	0	0	0	0	0	0
OPF1D22b	2137	164	27	2	0	0	0	0	0	0
OPF1D23b	1795	223	6	18	0	0	0	0	0	0
OPF1D24b	1456	218	13	8	0	0	0	0	0	0
OPF1D25b	1184	293	2	0	0	0	0	0	0	0
OPF1D26b	1020	179	25	9	0	0	0	0	0	0
OPF1D27b	549	58	0	0	0	0	0	0	0	0
OPF1D28APb	2219	375	41	4	0	0	0	0	0	0
OPF1D28b	1888	769	27	10	0	0	0	5	0	0
OPF1D2b	459	861	75	11	0	0	0	0	0	0
OPF1D3b	428	813	56	4	0	0	0	0	0	0
OPF1D4b	328	678	21	10	0	0	0	0	0	0
OPF1D5b	1068	518	0	0	0	2	0	0	0	0
OPF1D6b	1273	462	10	0	0	0	0	0	0	0
OPF1D7b	1099	157	0	6	0	0	0	0	0	0
OPF1D8b	1592	133	0	8	0	0	0	0	0	0
OPF1D9b	1260	53	0	0	0	0	0	0	0	0
Total	43140	10050	414	128	0	2	0	8	2	0
Sum Total	53744
%	80.26942542	18.69976183	0.770318547	0.238166121	0	0.003721346	0	0.014885383	0.003721346	0
Winery Phyla Count and Percentage
	Proteobacteria	Firmicutes	Bacteroidetes	Actinobacteria	Halanaerobiaeota	Planctomycetes	Deinococcus-Thermus	Verrucomicrobia	Chloroflexi	Fusobacteria
OPF7D1b	264	1094	5	10	0	0	0	0	0	0
OPF7D2b	146	196	10	0	0	0	0	0	0	0
OPF7D3b	252	631	10	10	0	0	0	0	0	0
OPF7D4b	467	990	16	0	0	0	0	0	0	0
OPF7D5b	303	787	10	33	0	0	0	0	0	0
OPF7D6b	327	1052	11	20	0	0	0	0	0	0
OPF7D7b	725	981	2	0	0	0	0	0	0	0
OPF7D8b	953	412	0	0	0	0	0	0	0	0
OPF7D9b	1379	222	0	0	0	0	0	0	0	0
OPF7D10b	915	283	7	0	0	0	0	0	0	0
OPF7D11b	1038	522	0	0	0	0	0	0	0	0
OPF7D12b	1359	391	26	10	0	0	0	0	0	0
OPF7D13b	1497	388	35	10	0	0	0	0	0	0
OPF7D14b	961	435	28	6	0	0	0	0	0	0
OPF7D15b	1424	379	57	0	0	0	0	0	0	0
OPF7D16b	886	298	83	19	0	0	0	0	0	2
OPF7D17b	1453	765	27	2	0	0	0	0	0	0
OPF7D18b	1546	903	29	6	0	0	0	0	0	0
OPF7D19b	1102	716	14	0	0	0	6	0	0	0
OPF7D20b	1163	530	35	12	0	0	0	0	0	0
OPF7D21b	1631	667	0	24	0	0	0	0	0	0
OPF7D22b	1739	777	49	0	0	0	0	0	0	0
OPF7D23b	1665	443	138	21	0	0	0	0	0	0
OPF7D24b	1320	568	27	23	0	0	0	0	0	0
OPF7D25b	1087	412	37	11	42	0	0	0	0	0
OPF7D26b	1531	733	111	53	0	0	0	0	0	0
OPF7D27b	1448	936	105	23	0	7	0	0	0	0
OPF7D28b	180	442	0	0	0	0	0	0	0	0
OPF7D28APb	1465	1188	64	15	0	3	0	0	0	0
Total	30226	18141	936	308	42	10	6	0	0	2
Sum Total	49671
%	60.85240885	36.52231684	1.884399348	0.620080127	0.084556381	0.020132472	0.012079483	0	0	0.004026494
