# Supplementary material for: Environmental influences on microbial community development during organic pinot noir wine production in outdoor and indoor fermentation conditions
Source: Heliyon. 2023 May 2;9(5):e15658. doi: 10.1016/j.heliyon.2023.e15658 (PMC10189187; doi:10.1016/j.heliyon.2023.e15658)
Supplement: Multimedia component 5 [file mmc5.csv]

Vineyard Genus Count
	Tatumella	Bacillus	Gluconobacter	Sphingomonas	Hyphomicrobium	Fructobacillus	Bradyrhizobium	Lactococcus	Sediminibacterium	Oenococcus	Anoxybacillus	Caulobacteraceae Family	Enhydrobacter	Pseudomonas	Klebsiella	Leuconostoc	Bacillaceae Family	Massilia	Pantoea	Acetobacter	Acinetobacter	Asaia	Romboutsia	Ammoniphilus	Clostridioides	Microbacteriaceae Family	Methylobacterium	Turicibacter	Micrococcaceae Family	Halobacteroidaceae Family	Rickettsia	Enterobacteriaceae Family	Stenotrophomonas	Clostridium_sensu_stricto_3	Schlegelella	Wolbachia	Lachnoclostridium_5	Hymenobacter	Brevundimonas	Curtobacterium	Xylophilus	Staphylococcus	Planococcaceae Family	Micrococcus	Nocardia	Paenibacillus	Comamonas	Corynebacterium_1	Rhodococcus
OPF1D1b	0	1293	0	88	105	0	21	0	41	8	0	13	0	0	12	0	74	0	0	0	0	0	25	11	8	3	4	10	0	0	0	0	0	0	0	0	0	0	0	0	0	0	0	0	4	0	0	0	0
OPF1D2b	0	814	0	144	150	0	51	0	54	5	0	15	6	52	11	0	28	20	0	0	0	0	8	6	0	11	8	0	0	0	0	0	0	0	0	0	0	15	0	0	0	0	0	0	0	0	0	0	0
OPF1D3b	9	758	0	162	120	0	38	0	35	0	0	20	32	18	0	0	38	23	0	0	0	0	0	0	10	0	0	0	0	0	0	0	0	0	0	0	0	16	0	0	0	0	0	0	0	3	0	0	0
OPF1D4b	50	651	2	77	116	0	40	0	21	0	0	11	0	8	0	0	21	0	24	0	0	0	0	0	0	5	0	0	0	0	0	0	0	0	0	0	0	0	0	0	0	0	0	0	0	0	0	0	0
OPF1D5b	902	467	6	42	45	0	16	0	0	0	0	11	0	5	0	17	15	6	0	0	0	0	5	0	0	0	0	5	0	0	18	0	0	0	0	0	0	0	0	0	3	0	0	0	0	3	0	0	0
OPF1D6b	1128	406	17	53	31	0	12	0	4	0	0	5	0	4	0	35	18	8	0	0	0	0	0	0	0	0	3	0	0	0	0	8	0	0	0	0	0	6	0	0	4	0	0	0	0	0	0	0	0
OPF1D7b	884	110	170	34	11	0	0	0	0	0	0	0	0	0	0	47	0	0	0	0	0	0	0	0	0	0	0	0	0	0	0	0	0	0	0	0	0	0	0	0	0	0	0	0	0	0	0	0	0
OPF1D8b	1342	111	197	36	13	0	0	0	0	0	0	0	0	4	0	22	0	0	0	0	0	0	0	0	0	8	0	0	0	0	0	0	0	0	0	0	0	0	0	0	0	0	0	0	0	0	0	0	0
OPF1D9b	1003	39	240	17	0	0	0	0	0	0	0	0	0	0	0	12	0	0	0	0	0	0	0	0	0	0	0	0	0	0	0	0	0	0	0	0	0	0	0	0	0	0	0	0	0	0	0	0	0
OPF1D10b	1799	73	435	42	15	0	6	2	3	0	0	0	0	0	0	13	0	7	0	0	0	0	0	0	0	0	0	0	0	0	0	0	0	0	0	0	0	0	0	0	0	0	0	0	0	0	0	0	0
OPF1D11b	1266	152	475	39	16	0	9	0	0	0	0	4	0	3	0	30	0	3	0	0	0	0	0	0	0	0	0	0	0	0	0	0	0	0	0	0	0	0	0	0	0	0	0	0	0	0	0	0	0
OPF1D12b	1512	106	495	42	20	0	6	0	0	0	0	3	0	9	0	16	0	0	0	0	0	0	0	0	0	0	6	0	0	0	0	0	0	0	0	0	0	0	0	0	0	0	0	0	0	0	0	0	0
OPF1D13b	1364	282	460	38	25	0	17	0	7	10	0	19	0	8	0	22	11	0	0	0	0	0	0	4	0	0	3	0	0	0	0	10	0	0	0	0	0	3	0	0	0	0	0	0	0	0	0	0	0
OPF1D14b	1353	154	428	36	34	0	14	0	5	0	0	7	3	7	0	17	0	0	0	0	0	9	0	2	0	0	3	0	0	0	0	0	0	0	0	0	0	0	0	0	0	0	0	0	0	0	0	0	0
OPF1D15b	1391	253	364	34	47	0	23	0	4	0	0	4	0	0	0	32	10	4	0	0	0	0	0	4	4	0	0	0	0	0	0	0	0	0	0	0	0	0	0	0	0	0	0	17	0	0	0	3	0
OPF1D16b	1216	246	369	29	40	0	17	0	0	3	0	6	0	0	0	24	0	0	0	0	2	0	0	0	0	0	0	0	0	0	0	0	0	0	0	0	0	0	0	0	0	0	0	0	0	0	0	0	0
OPF1D17b	1341	216	187	33	59	0	23	3	0	0	35	8	3	12	0	15	0	3	0	0	0	0	2	0	0	0	0	0	0	0	0	0	0	0	0	0	0	0	0	0	0	0	0	0	0	0	0	0	0
OPF1D18b	1341	212	327	42	25	0	13	0	9	0	0	9	2	8	0	19	0	6	0	0	0	0	0	0	0	0	0	0	0	0	0	0	0	0	0	0	0	0	0	0	0	0	0	0	0	0	0	0	0
OPF1D19b	1793	140	524	52	27	0	8	0	18	0	19	0	0	13	0	18	12	7	0	0	0	0	0	6	0	0	2	0	0	0	0	0	0	0	0	6	0	0	0	0	0	0	0	0	0	0	0	0	0
OPF1D20b	1557	252	292	80	90	0	42	0	12	0	34	17	0	11	0	20	17	0	0	0	0	12	0	0	0	6	0	10	0	0	0	0	0	0	0	0	0	0	0	0	0	0	0	0	0	0	0	0	0
OPF1D21b	1218	126	209	35	44	0	32	0	6	0	0	10	0	5	0	6	4	0	0	0	0	0	0	0	0	0	0	0	0	0	0	0	0	0	0	5	0	0	0	0	0	0	0	0	0	0	0	0	0
OPF1D22b	1518	124	402	94	56	0	30	0	22	0	31	8	7	9	0	9	0	0	0	0	0	11	0	0	0	0	0	0	0	0	0	0	2	0	0	0	0	0	0	0	0	0	0	0	0	0	0	0	0
OPF1D23b	1218	151	360	73	39	0	46	0	6	6	26	21	11	0	0	21	11	8	0	0	0	0	0	0	4	0	0	0	0	0	4	0	0	0	0	8	0	0	0	7	0	0	0	3	0	0	0	0	0
OPF1D24b	1009	112	245	56	20	0	35	0	9	0	85	40	14	11	0	0	0	2	0	0	3	0	0	0	2	0	0	0	0	0	5	0	5	0	0	3	0	0	0	0	0	0	7	0	0	0	0	0	8
OPF1D25b	802	100	261	21	23	0	17	0	2	0	183	29	0	6	0	0	0	0	0	0	3	0	0	10	0	0	0	0	0	0	0	0	6	0	7	0	0	0	0	0	6	0	0	0	0	0	0	0	0
OPF1D26b	638	118	165	67	60	0	24	0	21	0	48	13	11	13	0	2	0	12	0	0	4	0	0	6	0	0	0	0	0	0	0	0	0	0	2	0	0	0	0	0	0	0	0	0	0	0	0	0	0
OPF1D27b	396	53	80	25	21	0	15	0	0	0	0	9	0	0	0	5	0	0	0	0	3	0	0	0	0	0	0	0	0	0	0	0	0	0	0	0	0	0	0	0	0	0	0	0	0	0	0	0	0
OPF1D28b	1177	387	195	168	141	0	66	0	27	28	264	64	9	21	0	7	0	0	0	0	0	0	9	33	10	0	7	0	0	0	0	0	0	0	0	25	0	0	0	5	0	12	0	0	0	0	0	5	0
OPF1D28APb	1685	322	206	105	86	0	34	0	41	7	21	32	13	30	0	19	0	0	0	0	0	0	0	3	0	0	5	0	0	0	0	12	0	0	0	5	0	0	0	0	0	0	0	0	0	3	0	0	0
Total	30912	8228	7111	1764	1479	0	655	5	347	67	746	378	111	257	23	428	259	109	24	0	15	32	49	85	38	33	41	25	0	0	27	30	13	0	9	52	0	40	0	12	13	12	7	20	4	9	0	8	8
Sum Total	53744	53744	53744	53744	53744	53744	53744	53744	53744	53744	53744	53744	53744	53744	53744	53744	53744	53744	53744	53744	53744	53744	53744	53744	53744	53744	53744	53744	53744	53744	53744	53744	53744	53744	53744	53744	53744	53744	53744	53744	53744	53744	53744	53744	53744	53744	53744	53744	53744
%	57.51711819	15.30961596	13.23124442	3.282226853	2.7519351	0	1.218740697	0.009303364	0.645653468	0.124665079	1.388061923	0.703334326	0.206534683	0.478192915	0.042795475	0.796367967	0.48191426	0.202813337	0.044656148	0	0.027910092	0.05954153	0.091172968	0.15815719	0.070705567	0.061402203	0.076287586	0.04651682	0	0	0.050238166	0.055820185	0.024188747	0	0.016746055	0.096754987	0	0.074426913	0	0.022328074	0.024188747	0.022328074	0.01302471	0.037213456	0.007442691	0.016746055	0	0.014885383	0.014885383
Winery Genus Count
	Tatumella	Bacillus	Gluconobacter	Sphingomonas	Hyphomicrobium	Fructobacillus	Bradyrhizobium	Lactococcus	Sediminibacterium	Oenococcus	Anoxybacillus	Caulobacteraceae Family	Enhydrobacter	Pseudomonas	Klebsiella	Leuconostoc	Bacillaceae Family	Massilia	Pantoea	Acetobacter	Acinetobacter	Asaia	Romboutsia	Ammoniphilus	Clostridioides	Microbacteriaceae Family	Methylobacterium	Turicibacter	Micrococcaceae Family	Halobacteroidaceae Family	Rickettsia	Enterobacteriaceae Family	Stenotrophomonas	Clostridium_sensu_stricto_3	Schlegelella	Wolbachia	Lachnoclostridium_5	Hymenobacter	Brevundimonas	Curtobacterium	Xylophilus	Staphylococcus	Planococcaceae Family	Micrococcus	Nocardia	Paenibacillus	Comamonas	Corynebacterium_1	Rhodococcus
OPF7D1b	0	929	0	138	56	0	26	0	0	0	0	5	0	12	11	0	79	11	0	0	0	0	0	0	0	0	5	10	10	0	0	0	0	11	0	0	16	5	0	0	0	0	22	0	0	0	0	0	0
OPF7D2b	0	183	0	86	0	0	2	0	0	0	0	0	0	16	0	0	10	23	0	0	0	0	0	0	0	0	0	0	0	0	0	0	3	0	0	0	0	10	0	0	6	0	0	0	0	0	0	0	0
OPF7D3b	0	604	0	128	35	0	11	0	10	0	0	0	3	14	14	0	10	22	0	0	0	0	10	0	0	0	10	7	10	0	3	0	0	0	0	4	0	0	0	0	5	0	0	0	0	0	0	0	0
OPF7D4b	116	928	0	135	108	0	37	0	9	0	0	4	0	17	0	0	48	9	27	0	0	0	0	2	6	0	3	6	0	0	0	2	0	0	0	0	0	7	0	0	0	0	0	0	0	0	0	0	0
OPF7D5b	24	557	3	180	27	79	0	108	3	0	0	2	0	23	0	0	29	35	0	0	0	0	8	0	0	22	6	0	0	0	0	0	0	0	0	0	0	5	0	11	0	0	0	0	0	0	0	0	0
OPF7D6b	120	537	17	93	19	303	0	168	0	2	0	4	0	11	0	11	20	13	0	0	0	13	0	0	7	0	5	0	7	0	21	9	0	4	0	0	0	11	0	0	0	0	0	0	0	0	0	0	0
OPF7D7b	563	550	35	71	27	314	10	95	2	0	0	4	0	4	0	0	15	0	0	0	0	8	0	0	3	0	0	0	0	0	0	0	0	0	0	0	0	0	0	0	0	0	0	0	0	0	0	0	0
OPF7D8b	821	106	50	50	13	231	0	54	0	0	0	0	2	0	0	5	9	8	0	0	0	0	5	0	0	0	0	0	0	0	0	7	0	0	0	0	0	0	0	0	0	0	0	0	0	0	0	0	0
OPF7D9b	1262	77	46	40	15	102	6	39	0	0	0	0	0	0	0	4	0	5	0	0	0	5	0	0	0	0	0	0	0	0	0	0	0	0	0	0	0	0	0	0	0	0	0	0	0	0	0	0	0
OPF7D10b	810	96	51	30	12	126	2	42	0	0	19	0	7	3	0	0	0	0	0	0	0	0	0	0	0	0	0	0	0	0	0	0	0	0	0	0	0	7	0	0	0	0	0	0	0	0	0	0	0
OPF7D11b	859	115	76	38	24	315	6	68	0	0	18	5	0	7	0	6	0	10	0	0	0	9	0	0	0	0	4	0	0	0	0	0	0	0	0	0	0	0	0	0	0	0	0	0	0	0	0	0	0
OPF7D12b	1098	161	74	67	70	171	0	57	26	0	0	12	5	7	0	0	0	0	0	0	0	12	0	0	0	0	2	0	0	0	0	0	0	0	9	0	0	0	0	0	0	0	0	0	0	2	0	0	0
OPF7D13b	1096	157	75	149	55	159	30	69	24	0	0	26	6	28	0	0	0	6	8	0	0	10	0	0	0	0	5	0	0	0	3	0	0	0	0	0	0	4	0	0	0	0	0	0	0	0	0	0	4
OPF7D14b	622	163	49	128	85	191	10	54	28	0	15	30	0	15	0	0	3	0	0	0	3	12	0	0	0	0	0	0	0	0	0	0	0	0	0	0	0	0	0	0	0	0	0	0	0	0	0	0	2
OPF7D15b	940	163	60	147	83	152	39	35	53	6	12	60	0	30	0	0	0	2	0	0	6	11	0	0	0	0	14	0	0	0	0	0	10	0	0	10	0	4	0	0	0	0	0	0	0	0	0	0	0
OPF7D16b	563	68	17	118	61	68	45	21	57	7	61	28	0	19	0	0	0	0	12	0	9	0	0	0	0	0	0	0	0	0	4	0	0	0	0	8	0	0	0	0	0	13	0	0	0	0	0	6	6
OPF7D17b	956	430	62	164	118	218	58	65	18	7	6	9	31	24	0	0	15	0	0	0	6	11	11	0	0	0	0	0	0	0	0	0	0	0	0	0	0	9	0	0	0	0	0	0	0	7	0	0	0
OPF7D18b	1043	502	37	175	109	302	64	81	29	8	0	8	19	24	0	10	0	5	20	0	0	15	0	0	0	0	7	0	0	0	0	0	5	0	0	0	0	0	7	0	0	0	0	4	2	0	0	0	0
OPF7D19b	732	320	68	112	98	246	57	62	11	40	30	0	13	7	0	0	0	0	0	0	0	0	6	0	0	0	6	0	0	0	7	0	0	0	0	0	0	3	0	0	0	0	0	0	0	0	0	0	0
OPF7D20b	592	333	76	142	105	133	85	40	32	0	8	6	81	40	0	0	9	4	10	0	0	10	0	0	0	0	0	0	0	0	0	0	0	4	0	0	0	0	0	5	0	0	0	0	0	0	0	2	0
OPF7D21b	813	398	49	190	151	143	99	40	0	39	0	23	47	55	30	0	14	0	11	0	138	0	12	0	0	0	0	0	0	0	0	0	6	0	0	2	0	0	0	0	0	0	0	0	0	9	0	0	0
OPF7D22b	704	470	86	293	261	79	115	43	32	58	52	11	62	42	57	0	0	13	31	0	3	0	5	7	7	0	4	0	0	0	0	0	6	0	4	13	0	2	0	0	0	0	0	0	0	20	0	0	0
OPF7D23b	535	268	36	341	334	58	158	27	125	29	31	41	48	62	42	0	10	0	24	0	9	0	0	0	0	6	2	0	0	0	7	0	3	0	0	11	7	0	0	0	0	0	0	0	0	6	0	10	0
OPF7D24b	373	380	56	264	194	66	80	11	24	40	0	75	83	33	47	0	26	12	41	0	7	0	5	0	4	0	14	0	10	0	0	0	20	7	13	0	4	0	4	0	0	0	0	0	8	10	0	5	0
OPF7D25b	351	245	44	204	121	77	68	14	33	57	0	65	41	41	63	0	16	11	23	18	4	0	0	0	0	0	0	0	0	42	7	0	3	0	0	0	0	4	8	0	0	0	0	0	7	0	0	0	0
OPF7D26b	316	584	29	379	336	26	94	2	97	40	0	67	73	51	138	0	0	0	0	0	0	0	0	0	0	0	0	7	0	0	0	0	0	0	0	5	12	0	11	0	0	0	25	0	0	5	21	22	0
OPF7D27b	466	561	51	300	147	122	59	25	84	153	0	75	60	27	102	0	14	0	36	74	9	0	14	0	4	0	10	0	8	0	0	0	24	10	0	0	10	5	0	0	0	0	0	0	0	4	0	0	0
OPF7D28b	23	217	9	55	29	110	0	0	0	115	0	0	33	0	0	0	0	0	0	31	0	0	0	0	0	0	0	0	0	0	0	0	0	0	0	0	0	0	0	0	0	0	0	0	0	0	0	0	0
OPF7D28APb	797	483	20	212	200	62	64	53	62	568	15	27	14	31	37	0	0	10	0	45	0	0	0	0	7	0	0	0	9	0	0	0	0	0	0	0	0	2	0	0	4	0	0	0	0	0	0	0	0
Total	16595	10585	1176	4429	2893	3853	1225	1273	759	1169	267	587	628	643	541	36	327	199	243	168	194	116	76	9	38	28	97	30	54	42	52	18	80	36	26	53	49	78	30	16	15	13	47	4	17	63	21	45	12
Sum Total	49671	49671	49671	49671	49671	49671	49671	49671	49671	49671	49671	49671	49671	49671	49671	49671	49671	49671	49671	49671	49671	49671	49671	49671	49671	49671	49671	49671	49671	49671	49671	49671	49671	49671	49671	49671	49671	49671	49671	49671	49671	49671	49671	49671	49671	49671	49671	49671	49671
%	33.40983673	21.31022126	2.367578668	8.9166717	5.824324052	7.757041332	2.466227779	2.562863643	1.528054599	2.353485937	0.537536993	1.181776087	1.26431922	1.294517928	1.089166717	0.072476898	0.658331823	0.400636186	0.489219061	0.338225524	0.39056995	0.233536671	0.153006785	0.018119224	0.076503392	0.056370921	0.195284975	0.060397415	0.108715347	0.084556381	0.104688853	0.036238449	0.161059773	0.072476898	0.052344426	0.1067021	0.098649111	0.157033279	0.060397415	0.032211955	0.030198707	0.026172213	0.094622617	0.008052989	0.034225202	0.126834571	0.04227819	0.090596122	0.024158966
[truncated: 115 more columns]
