# Supplementary material for: Environmental influences on microbial community development during organic pinot noir wine production in outdoor and indoor fermentation conditions
Source: Heliyon. 2023 May 2;9(5):e15658. doi: 10.1016/j.heliyon.2023.e15658 (PMC10189187; doi:10.1016/j.heliyon.2023.e15658)
Supplement: Multimedia component 6 [file mmc6.csv]

	baseMean	log2FoldChange	lfcSE	stat	pvalue	padj	Kingdom	Phylum	Class	Order	Family	Genus	Species
AAAGCTCAAATTTGAAATCCCCCGGGAATTGTAATTTGAAGAGATTTGGGTCCGGCCGGCAGGGGTTAAGTCCACTGGAAAGTGGCGCCACAGAGGGTGACAGCCCCGTGAACCCCTTTAAAGCCCTCATCCCAGGTCTCCAAGAGTCGAGTTGTTTGGGAATGCAGCTCTAAGTGGGTGGTAAATTCCATCTAAAGCTAAATACCGGCGAGAGACCGATA	20.2782047218691	7.59441446038246	0.884825148490514	8.58295503166734	9.24665102097586e-18	1.08185816945418e-15	Fungi	Ascomycota	Saccharomycetes	Saccharomycetales	Metschnikowiaceae	Metschnikowia	NA
AAAGCTCAAATTTGAAATCCCCCGGGAATTGTAATTTGAAGAGATTTGGGTCCGGCCGGCGGGGGTTAAGTCCACTGGAAAGTGGCGCCACAGAGGGTGACAGCCCCGTGAACCCCCTCAACGCCTTCATCCCAGATCTCCAAGAGTCGAGTTGTTTGGGAATGCAGCTCTAAGTGGGTGGTAAATTCCATCTAAAGCTAAATACCGGCGAGAGACCGATA	13.6470055681299	5.10173148434907	1.0983357013825	4.64496554006884	3.40133224422752e-06	9.96032967166548e-05	Fungi	Ascomycota	Saccharomycetes	Saccharomycetales	Metschnikowiaceae	Metschnikowia	NA
AAAGCTCAAATTTGAAATCCCCCGGGAATTGTAATTTGAAGAGATTTGGGTCCGGCCGGCGGGGGTTAAGTCCACTGGAAAGTGGCGCCACAGAGGGTGACAGCCCCGTGAACCCCTTCAAAGCCCTCATCCCAGATCTCCAAGAGTCGAGTTGTTTGGGAATGCAGCTCTAAGTGGGTGGTAAATTCCATCTAAAGCTAAATACCGGCGAGAGACCGATA	7.81929383645048	-6.30012421724747	1.35640313863289	-4.64472842756568	3.40524091338991e-06	9.96032967166548e-05	Fungi	Ascomycota	Saccharomycetes	Saccharomycetales	Metschnikowiaceae	Metschnikowia	NA
AAAGCTCAAATTTGAAATCTGGTACCTTCGGTGCCCGAGTTGTAATTTGTAGAAGGTAACTTTGGGGCTGGTCCTTGTCTATGTTCCTTGGAACAGGACGTCATAGAGGGTGAGAATCCCGTGTGGCGAGGATCCCAGTTCTTTGTAAAGTGCTTTCGAAGAGTCGAGTTGTTTGGGAATGCAGCTCTAAGTGGGTGGTAAATTCCATCTAAAGCTAAATATTGGCGAGAGACCGATA	4.02231676564582	-5.3512218171069	1.15192540523257	-4.64545863195588	3.39321766772246e-06	9.96032967166548e-05	Fungi	Ascomycota	Saccharomycetes	Saccharomycetales	Saccharomycetaceae	Torulaspora	T.delbrueckii
AGAGCTCAAATTTGAAAGCTGGCTCCTTCGGGGTCCGCATTGTAATTTGCAGAGGATGCTTCGGGAGCGGTCCCCATCTAAGTGCCCTGGAACGGGACGTCATAGAGGGTGAGAATCCCGTATGGGATGGGGTGTCCGCGCCCGTGTGAAGCTCCTTCGACGAGTCGAGTTGTTTGGGAATGCAGCTCTAAATGGGTGGTAAATTTCATCTAAAGCTAAATATTGGCCGGAGACCGATA	4.68143044038951	-4.28219688291594	1.02510972412372	-4.17730588457389	2.94982217167873e-05	0.000690258388172824	Fungi	Ascomycota	Eurotiomycetes	Eurotiales	Aspergillaceae	Penicillium	NA
