# Supplementary material for: Environmental influences on microbial community development during organic pinot noir wine production in outdoor and indoor fermentation conditions
Source: Heliyon. 2023 May 2;9(5):e15658. doi: 10.1016/j.heliyon.2023.e15658 (PMC10189187; doi:10.1016/j.heliyon.2023.e15658)
Supplement: Multimedia component 7 [file mmc7.csv]

Vineyard Genus Count and Percentage (Fungi)
	Saccharomyces	Metschnikowia	Aureobasidium	Hanseniaspora	Cladosporium	Didymosphaeria	Heterocephalacria	Vishniacozyma	Fellozyma	Alternaria	Torulaspora	Botryotinia	Penicillium	Erysiphe	Sporobolomyces	Seiridium	Rhodotorula	Mucor	Cystofilobasidium	Starmerella	Lachancea	Claviceps	Puccinia	Scheffersomyces	Praetumpfia	Candida	Tilletiopsis	Acrospeira	Calloria	Cystobasidium	Fusarium	Kondoa	Symmetrospora	Mycosymbioces	Saccharata	Ustilago	Diplodia
OPF1D1f	89	0	351	0	381	63	47	49	0	30	0	0	0	4	6	0	0	0	0	0	8	0	5	0	0	0	0	0	0	0	0	0	0	0	0	3	0
OPF1D2f	17	11	1437	3	1031	165	356	352	120	65	0	15	9	69	20	14	15	0	0	2	4	17	6	0	0	0	9	0	0	0	0	0	4	4	0	0	0
OPF1D3f	13	336	1991	8	786	111	315	275	31	59	0	47	0	14	23	8	10	0	8	0	7	13	7	0	0	0	0	0	3	0	0	0	0	0	0	0	0
OPF1D4f	15	734	2486	9	734	92	270	279	99	23	0	31	0	10	27	7	19	34	11	0	0	0	0	0	0	4	0	0	0	0	0	0	0	0	0	0	0
OPF1D5f	28	4172	5391	690	1411	137	350	411	222	79	0	73	0	6	63	0	63	0	12	2	13	0	0	0	0	13	0	0	3	0	0	0	0	0	0	0	0
OPF1D6f	158	1814	1839	250	409	36	151	165	146	19	0	17	18	0	15	0	19	15	4	0	0	0	0	0	0	0	0	0	0	0	0	2	0	0	0	0	0
OPF1D7f	1188	2262	1859	642	447	42	71	50	70	14	0	11	0	0	6	0	9	0	0	0	0	0	0	0	0	0	0	5	0	0	0	0	0	0	0	0	0
OPF1D8f	2504	813	597	223	154	18	26	31	28	0	0	5	0	0	0	0	6	0	0	0	0	0	0	0	0	0	0	0	0	0	0	0	0	0	0	0	0
OPF1D9f	404	89	116	36	0	0	0	0	0	0	0	0	0	0	0	0	0	0	0	0	0	0	0	0	0	0	0	0	0	0	0	0	0	0	0	0	0
OPF1D10f	2025	640	349	154	56	7	15	0	10	0	0	0	0	0	0	0	0	0	0	0	8	0	0	0	0	0	0	0	0	0	0	0	0	0	0	0	0
OPF1D11f	3072	1237	637	176	151	18	19	11	15	0	0	6	0	0	0	0	3	7	0	0	0	0	0	0	0	0	0	0	0	0	0	0	0	0	0	0	0
OPF1D12f	2384	897	358	163	74	13	0	8	6	0	0	0	0	2	4	0	0	0	0	0	0	0	0	0	0	0	0	0	0	0	0	0	0	0	0	0	0
OPF1D13f	3884	1785	624	300	181	25	18	19	16	9	0	12	0	0	0	0	0	0	0	0	5	0	0	0	0	0	0	0	0	0	0	0	0	0	0	0	0
OPF1D14f	4501	1154	529	183	100	7	26	29	24	0	0	0	0	0	0	0	0	0	4	0	0	0	0	0	0	0	0	0	0	0	0	0	0	0	0	0	0
OPF1D15f	2544	816	332	165	82	0	8	17	8	0	0	0	0	0	0	0	0	9	0	0	0	0	0	0	0	0	0	0	0	0	0	0	0	0	0	0	0
OPF1D16f	1113	286	118	75	39	0	0	0	0	0	0	0	0	0	0	0	0	0	0	0	0	0	0	0	0	0	0	0	0	0	0	0	0	0	0	0	0
OPF1D17f	1176	337	162	53	18	0	7	10	7	0	0	0	0	0	0	0	0	0	0	0	0	0	0	0	0	0	0	0	0	0	0	0	0	0	0	0	0
OPF1D18f	3071	998	335	123	70	12	12	9	16	0	0	0	0	0	0	0	0	0	0	0	0	0	0	0	0	0	0	0	0	0	0	0	0	0	0	0	0
OPF1D19f	3898	1082	479	137	63	13	17	18	13	0	0	0	4	0	0	0	0	0	0	0	0	0	0	0	0	0	0	0	0	0	0	0	0	0	0	0	0
OPF1D20f	1728	468	218	83	23	0	0	8	9	0	0	0	0	0	0	0	0	0	0	0	0	0	0	0	0	0	0	0	0	0	0	0	0	0	0	0	0
OPF1D21f	1460	338	161	59	0	0	5	7	0	0	0	0	0	0	0	0	0	0	0	0	0	0	0	0	0	0	0	0	0	0	0	0	0	0	0	0	0
OPF1D22f	2501	595	333	97	37	9	9	9	0	0	0	0	0	0	0	0	0	0	0	0	0	0	0	0	0	0	0	0	0	0	0	0	0	0	0	0	0
OPF1D23f	2976	1114	493	129	96	10	15	0	7	0	0	0	0	0	0	0	0	0	0	0	0	0	0	0	0	0	0	0	0	0	0	0	0	0	0	0	0
OPF1D24f	2025	871	423	111	37	0	21	0	0	0	0	7	0	0	0	0	0	0	0	0	0	0	0	0	0	0	0	0	0	0	0	0	0	0	0	0	0
OPF1D25f	3194	1294	609	156	106	20	18	8	0	0	0	8	0	0	0	4	0	0	0	0	0	0	0	0	2	0	0	0	0	0	0	0	0	0	0	0	0
OPF1D26f	1576	614	290	56	47	8	4	0	9	0	0	0	0	0	0	0	0	0	0	0	0	0	0	0	0	0	0	0	0	0	0	0	0	0	0	0	0
OPF1D27f	3417	1015	412	165	35	0	10	7	6	0	0	0	0	0	0	0	0	0	0	0	0	0	0	0	0	0	0	0	0	0	0	0	0	0	0	0	0
OPF1D28f	2500	941	234	112	34	9	10	0	0	7	0	0	0	0	0	0	0	0	0	0	0	0	0	0	0	0	0	0	0	0	0	0	0	0	0	0	0
OPF1D28APf	967	234	168	36	9	0	10	0	6	0	0	0	0	0	0	0	2	0	0	0	0	0	0	0	0	0	0	0	0	0	0	0	0	0	0	0	0
Total	54428	26947	23331	4394	6611	815	1810	1772	868	305	0	232	31	105	164	33	146	65	39	4	45	30	18	0	2	17	9	5	6	0	0	2	4	4	0	3	0	122245
%	44.5237024	22.04343736	19.08544317	3.59442104	5.407992147	0.666693934	1.480633155	1.449548039	0.710049491	0.249498957	0	0.189782813	0.02535891	0.085893084	0.134156816	0.026994969	0.119432288	0.053171909	0.031903145	0.003272117	0.036811322	0.024540881	0.014724529	0	0.001636059	0.013906499	0.007362264	0.004090147	0.004908176	0	0	0.001636059	0.003272117	0.003	0	0.002454088	0
Winery Genus Count and Percentage (Fungi)
	Saccharomyces	Metschnikowia	Aureobasidium	Hanseniaspora	Cladosporium	Didymosphaeria	Heterocephalacria	Vishniacozyma	Fellozyma	Alternaria	Torulaspora	Botryotinia	Penicillium	Erysiphe	Sporobolomyces	Seiridium	Rhodotorula	Mucor	Cystofilobasidium	Starmerella	Lachancea	Claviceps	Puccinia	Scheffersomyces	Praetumpfia	Candida	Tilletiopsis	Acrospeira	Calloria	Cystobasidium	Fusarium	Kondoa	Symmetrospora	Mycosymbioces	Saccharata	Ustilago	Diplodia
OPF7D1f	18	30	437	0	361	77	108	73	0	22	0	8	9	6	0	0	0	0	0	0	0	0	0	0	7	0	0	3	0	0	0	0	0	0	0	0	0
OPF7D2f	13	131	3766	0	2519	495	711	436	32	237	0	76	37	77	34	66	5	0	0	0	0	19	12	0	6	0	11	9	5	3	0	3	0	0	0	0	0
OPF7D3f	0	136	995	0	838	170	214	140	12	91	0	11	11	16	5	0	0	0	0	0	0	8	10	0	0	0	0	5	0	0	0	0	0	0	0	0	0
OPF7D4f	0	20	448	0	96	14	48	51	8	0	0	0	0	0	0	0	0	0	0	0	0	0	0	0	0	0	0	0	0	0	0	0	0	0	0	0	0
OPF7D5f	28	876	846	79	481	67	75	78	29	28	0	6	18	0	11	0	5	0	0	0	0	0	0	6	0	0	4	0	0	0	0	0	0	0	0	0	0
OPF7D6f	410	2280	1977	709	916	95	170	155	128	34	49	15	27	0	19	7	9	0	11	0	0	0	6	20	0	0	0	0	0	0	0	0	0	0	0	0	2
OPF7D7f	491	718	421	318	160	17	22	28	18	0	16	0	5	0	0	0	0	0	0	0	0	0	3	0	0	0	0	0	0	0	0	0	0	0	0	0	0
OPF7D8f	3004	1089	644	256	222	32	44	50	39	11	13	0	7	0	7	0	0	0	0	0	0	0	0	6	0	0	0	0	0	0	0	0	0	0	0	0	0
OPF7D9f	822	244	129	74	34	10	4	0	0	0	8	0	0	0	0	0	0	0	0	0	0	0	0	0	0	0	0	0	0	0	0	0	0	0	0	0	0
OPF7D10f	13449	4920	2250	1030	693	104	127	130	94	30	62	12	29	0	17	0	6	0	15	0	0	0	0	11	0	0	0	7	0	0	0	0	0	0	0	0	0
OPF7D11f	1170	462	238	130	71	25	7	0	0	0	10	0	0	0	0	0	0	0	0	0	0	0	0	0	0	0	0	0	0	0	0	0	0	0	0	0	0
OPF7D12f	2964	1143	503	283	143	0	21	30	19	5	15	0	11	0	0	0	0	0	0	0	0	0	0	6	0	0	0	0	0	0	0	0	0	0	0	0	0
OPF7D13f	11169	4413	1747	1079	404	65	85	108	129	22	42	0	29	5	0	0	0	0	16	0	0	0	0	0	0	0	0	0	0	0	0	0	0	0	4	0	0
OPF7D14f	866	340	87	76	24	0	0	9	3	0	0	3	0	0	0	0	0	0	0	0	0	0	0	0	0	0	0	0	0	0	0	0	0	0	0	0	0
OPF7D15f	2853	1094	357	209	181	25	18	13	7	0	10	0	11	0	0	0	0	0	0	0	0	0	0	0	0	0	0	0	0	0	0	0	0	0	0	0	0
OPF7D16f	4903	1781	566	292	128	25	27	18	0	0	12	0	7	0	0	0	0	0	6	0	0	0	0	0	0	0	0	0	0	0	0	0	0	0	0	0	0
OPF7D17f	1008	326	103	90	24	6	7	8	5	0	0	0	0	0	0	0	0	0	0	0	0	0	0	0	0	0	0	0	0	0	0	0	0	0	0	0	0
OPF7D18f	2677	871	306	191	108	18	25	21	11	0	0	0	5	0	0	0	0	0	4	0	0	0	0	4	0	0	0	0	0	0	0	0	0	0	0	0	0
OPF7D19f	11828	4425	1373	794	525	64	81	71	49	26	39	10	29	11	10	9	0	0	0	0	0	0	0	0	0	0	0	0	0	0	0	0	0	0	0	0	0
OPF7D20f	2589	844	262	160	77	0	12	15	0	7	0	0	11	0	0	0	0	5	0	0	0	0	0	4	0	0	0	0	0	0	0	0	0	0	0	0	0
OPF7D21f	10872	3872	1266	623	383	35	67	109	48	17	54	0	19	0	13	7	6	0	5	9	0	0	0	4	2	0	0	0	0	4	6	0	0	0	0	0	0
OPF7D22f	1076	346	116	65	0	8	12	0	0	0	0	0	0	0	0	0	0	0	0	0	0	0	0	0	0	0	0	0	0	0	0	0	0	0	0	0	0
OPF7D23f	3809	1143	331	237	50	0	32	52	13	0	14	0	0	0	0	0	0	0	3	2	0	0	0	0	0	0	0	0	0	0	0	0	0	0	0	0	0
OPF7D24f	2981	1236	322	175	112	0	20	10	7	12	6	6	8	0	0	0	5	0	0	0	0	0	0	10	0	0	0	0	0	0	0	0	0	0	0	0	0
OPF7D25f	1544	614	252	118	62	17	16	14	7	0	6	3	0	0	0	0	0	0	0	0	0	0	0	0	0	0	0	0	0	0	0	0	0	0	0	0	0
OPF7D26f	2641	896	179	136	60	23	14	11	0	0	0	0	43	0	0	0	0	0	6	7	0	0	0	0	0	0	0	0	0	0	0	0	0	0	0	0	0
OPF7D27f	2143	801	234	142	94	21	32	0	0	0	0	0	0	0	0	0	0	0	0	0	0	0	0	0	0	0	0	0	0	0	0	0	0	0	0	0	0
OPF7D28f	2594	877	232	163	80	5	21	10	9	0	0	0	12	0	0	0	0	0	0	5	0	0	0	0	0	0	0	0	0	0	0	0	0	0	0	0	0
OPF7D28APf	2225	504	280	189	31	0	7	24	11	0	18	0	0	0	0	0	0	0	0	13	0	0	0	0	0	0	0	0	0	0	0	0	0	0	0	0	0
Total	90147	36432	20667	7618	8877	1418	2027	1664	678	542	374	150	328	115	116	89	36	5	66	36	0	27	31	71	15	0	15	24	5	7	6	3	0	0	4	0	2	171595
%	52.53474752	21.23138786	12.04405723	4.439523296	5.173227658	0.826364405	1.181269851	0.969725225	0.395116408	0.315860019	0.217955069	0.087415134	0.191147761	0.06701827	0.067601037	0.051866313	0.020979632	0.002913838	0.038462659	0.020979632	0	0.015734724	0.018065794	0.041376497	0.008741513	0	0.008741513	0.013986422	0.002913838	0.004079373	0.003496605	0.001748303	0	0	0.00233107	0	0.001165535
