# Supplementary material for: Environmental influences on microbial community development during organic pinot noir wine production in outdoor and indoor fermentation conditions
Source: Heliyon. 2023 May 2;9(5):e15658. doi: 10.1016/j.heliyon.2023.e15658 (PMC10189187; doi:10.1016/j.heliyon.2023.e15658)
Supplement: Multimedia component 8 [file mmc8.csv]

	Vineyard Ferment
	S.cerevisiae	A.pullulans	H.uvarum	D.futilis	V.tephrensis	A.thalictrigena	T.delbrueckii	B.ranunculi	E.necator	M.noctiluminum	S.roseus	S.bayanus	S.marginatum	R.graminis	C.intermedium	S.neotropicalis	L.thermotolerans	P.graminis	S.queiroziae	P.obducens	T.lilacina	A.mirabilis	P.lividum	V.tephrensis	C.urticae	C.ritchiei	F.asiaticum	S.symmetrica	M.mycenaphila	S.capensis	M.reukaufii	D.cajani
OPF1D1f	89	351	0	63	49	30	0	0	4	0	6	0	0	0	0	0	8	5	0	0	0	0	0	0	0	0	0	0	0	0	0	0
OPF1D2f	17	1437	3	165	352	65	0	15	69	0	20	0	14	15	0	2	4	6	0	0	9	0	0	0	0	0	0	4	4	0	0	0
OPF1D3f	0	1991	8	111	275	59	0	47	14	0	23	13	8	10	8	0	7	7	0	0	0	0	0	0	3	0	0	0	0	0	0	0
OPF1D4f	15	2486	9	92	279	23	0	31	10	19	27	0	7	19	11	0	0	0	0	0	0	0	0	0	0	0	0	0	0	0	0	0
OPF1D5f	28	5391	690	137	411	79	0	73	6	112	63	0	0	63	12	2	13	0	0	0	0	0	0	0	3	0	0	0	0	0	0	0
OPF1D6f	158	1839	250	36	165	19	0	17	0	35	15	0	0	19	4	0	0	0	0	0	0	0	0	0	0	0	0	0	0	0	0	0
OPF1D7f	1188	1859	642	42	50	14	0	11	0	12	6	0	0	9	0	0	0	0	0	0	0	5	0	0	0	0	0	0	0	0	0	0
OPF1D8f	2504	597	223	18	31	0	0	5	0	0	0	0	0	6	0	0	0	0	0	0	0	0	0	0	0	0	0	0	0	0	0	0
OPF1D9f	404	116	36	0	0	0	0	0	0	0	0	0	0	0	0	0	0	0	0	0	0	0	0	0	0	0	0	0	0	0	0	0
OPF1D10f	2025	349	154	7	0	0	0	0	0	0	0	0	0	0	0	0	8	0	0	0	0	0	0	0	0	0	0	0	0	0	0	0
OPF1D11f	3072	637	176	18	11	0	0	6	0	3	0	0	0	3	0	0	0	0	0	0	0	0	0	0	0	0	0	0	0	0	0	0
OPF1D12f	2384	358	163	13	8	0	0	0	2	7	4	0	0	0	0	0	0	0	0	0	0	0	0	0	0	0	0	0	0	0	0	0
OPF1D13f	3884	624	300	25	19	9	0	12	0	11	0	0	0	0	0	0	5	0	0	0	0	0	0	0	0	0	0	0	0	0	0	0
OPF1D14f	4501	529	183	7	29	0	0	0	0	0	0	0	0	0	4	0	0	0	0	0	0	0	0	0	0	0	0	0	0	0	0	0
OPF1D15f	2544	332	165	0	17	0	0	0	0	0	0	0	0	0	0	0	0	0	0	0	0	0	0	0	0	0	0	0	0	0	0	0
OPF1D16f	1113	118	75	0	0	0	0	0	0	0	0	0	0	0	0	0	0	0	0	0	0	0	0	0	0	0	0	0	0	0	0	0
OPF1D17f	1176	162	53	0	10	0	0	0	0	0	0	0	0	0	0	0	0	0	0	0	0	0	0	0	0	0	0	0	0	0	0	0
OPF1D18f	3071	335	123	12	9	0	0	0	0	6	0	0	0	0	0	0	0	0	0	0	0	0	0	0	0	0	0	0	0	0	0	0
OPF1D19f	3898	479	137	13	18	0	0	0	0	0	0	0	0	0	0	0	0	0	0	0	0	0	0	0	0	0	0	0	0	0	0	0
OPF1D20f	1728	218	83	0	8	0	0	0	0	0	0	0	0	0	0	0	0	0	0	0	0	0	0	0	0	0	0	0	0	0	0	0
OPF1D21f	1460	161	59	0	7	0	0	0	0	0	0	0	0	0	0	0	0	0	0	0	0	0	0	0	0	0	0	0	0	0	0	0
OPF1D22f	2501	333	97	9	9	0	0	0	0	0	0	0	0	0	0	0	0	0	0	0	0	0	0	0	0	0	0	0	0	0	0	0
OPF1D23f	2976	493	129	10	0	0	0	0	0	9	0	0	0	0	0	0	0	0	0	0	0	0	0	0	0	0	0	0	0	0	0	0
OPF1D24f	2025	423	111	0	0	0	0	7	0	0	0	0	0	0	0	0	0	0	0	0	0	0	0	0	0	0	0	0	0	0	0	0
OPF1D25f	3194	609	156	20	0	0	0	8	0	10	0	0	4	0	0	0	0	0	0	2	0	0	0	8	0	0	0	0	0	0	0	0
OPF1D26f	1576	290	56	8	0	0	0	0	0	5	0	0	0	0	0	0	0	0	0	0	0	0	0	0	0	0	0	0	0	0	0	0
OPF1D27f	3417	412	165	0	7	0	0	0	0	5	0	0	0	0	0	0	0	0	0	0	0	0	0	0	0	0	0	0	0	0	0	0
OPF1D28f	2500	234	112	9	0	7	0	0	0	0	0	0	0	0	0	0	0	0	0	0	0	0	0	0	0	0	0	0	0	0	0	0
OPF1D28APf	967	168	36	0	0	0	0	0	0	0	0	0	0	2	0	0	0	0	0	0	0	0	0	0	0	0	0	0	0	0	0	0
Total	54415	23331	4394	815	1764	305		232	105	234	164	13	33	146	39	4	45	18		2	9	5		8	6			4	4				86095
%	63.20343806	27.09913468	5.103664557	0.946628724	2.048899472	0.354259829		0.269469772	0.121958302	0.271792787	0.190487252	0.015099599	0.038329752	0.169580115	0.045298798	0.004646031	0.052267844	0.020907137		0.002323015	0.010453569	0.005807538		0.009292061	0.006969046			0.004646031	0.004646031
	Winery Ferment
	S.cerevisiae	A.pullulans	H.uvarum	D.futilis	V.tephrensis	A.thalictrigena	T.delbrueckii	B.ranunculi	E.necator	M.noctiluminum	S.roseus	S.bayanus	S.marginatum	R.graminis	C.intermedium	S.neotropicalis	L.thermotolerans	P.graminis	S.queiroziae	P.obducens	T.lilacina	A.mirabilis	P.lividum	V.tephrensis	C.urticae	C.ritchiei	F.asiaticum	S.symmetrica	M.mycenaphila	S.capensis	M.reukaufii	D.cajani
OPF7D1f	18	437	0	77	73	22	0	8	6	0	0	0	0	0	0	0	0	0	0	7	0	3	5	0	0	0	0	0	0	0	0	0
OPF7D2f	13	3766	0	495	436	237	0	76	77	9	34	0	66	5	0	0	0	12	0	6	11	9	0	0	5	3	0	0	0	0	0	0
OPF7D3f	0	995	0	170	140	91	0	11	16	0	5	0	0	0	0	0	0	10	0	0	0	5	0	0	0	0	0	0	0	0	0	0
OPF7D4f	0	448	0	14	51	0	0	0	0	0	0	0	0	0	0	0	0	0	0	0	0	0	0	0	0	0	0	0	0	0	0	0
OPF7D5f	28	846	79	67	78	28	0	6	0	0	11	0	0	5	0	0	0	0	6	0	4	0	7	0	0	0	0	0	0	0	0	0
OPF7D6f	410	1977	709	95	155	34	49	15	0	7	19	0	7	9	11	0	0	6	20	0	0	0	0	0	0	0	0	0	0	0	0	2
OPF7D7f	491	421	318	17	28	0	16	0	0	0	0	0	0	0	0	0	0	3	0	0	0	0	0	0	0	0	0	0	0	0	0	0
OPF7D8f	3004	644	256	32	50	11	13	0	0	0	7	0	0	0	0	0	0	0	6	0	0	0	0	0	0	0	0	0	0	0	0	0
OPF7D9f	822	129	74	10	0	0	8	0	0	0	0	0	0	0	0	0	0	0	0	0	0	0	0	0	0	0	0	0	0	0	0	0
OPF7D10f	13397	2250	1030	104	130	30	62	12	0	5	17	52	0	6	15	0	0	0	11	0	0	7	0	0	0	0	0	0	0	0	0	0
OPF7D11f	1170	238	130	25	0	0	10	0	0	0	0	0	0	0	0	0	0	0	0	0	0	0	0	0	0	0	0	0	0	0	0	0
OPF7D12f	2964	503	283	0	30	5	15	0	0	0	0	0	0	0	0	0	0	0	6	0	0	0	0	0	0	0	0	0	0	0	0	0
OPF7D13f	11169	1747	1079	65	108	22	42	0	5	10	0	0	0	0	16	0	0	0	0	0	0	0	0	0	0	0	0	0	0	4	0	0
OPF7D14f	866	87	76	0	9	0	0	3	0	0	0	0	0	0	0	0	0	0	0	0	0	0	0	0	0	0	0	0	0	0	0	0
OPF7D15f	2853	357	209	25	13	0	10	0	0	0	0	0	0	0	0	0	0	0	0	0	0	0	0	0	0	0	0	0	0	0	0	0
OPF7D16f	4903	566	292	25	18	0	12	0	0	0	0	0	0	0	6	0	0	0	0	0	0	0	0	0	0	0	0	0	0	0	0	0
OPF7D17f	1008	103	90	6	8	0	0	0	0	0	0	0	0	0	0	0	0	0	0	0	0	0	0	0	0	0	0	0	0	0	0	0
OPF7D18f	2677	306	191	18	21	0	0	0	0	0	0	0	0	0	4	0	0	0	4	0	0	0	0	0	0	0	0	0	0	0	0	0
OPF7D19f	11792	1373	794	64	71	26	39	10	11	6	10	36	9	0	0	0	0	0	0	0	0	0	0	0	0	0	0	0	0	0	0	0
OPF7D20f	2589	262	160	0	15	7	0	0	0	0	0	0	0	0	0	0	0	0	4	0	0	0	0	0	0	0	0	0	0	0	0	0
OPF7D21f	10872	1266	623	35	109	17	54	0	0	0	13	0	7	6	5	9	0	0	4	2	0	0	0	0	0	4	6	0	0	0	0	0
OPF7D22f	1076	116	65	8	0	0	0	0	0	0	0	0	0	0	0	0	0	0	0	0	0	0	0	0	0	0	0	0	0	0	0	0
OPF7D23f	3779	331	237	0	52	0	14	0	0	0	0	30	0	0	3	2	0	0	0	0	0	0	0	0	0	0	0	0	0	0	0	0
OPF7D24f	2981	322	175	0	10	12	6	6	0	0	0	0	0	5	0	0	0	0	10	0	0	0	0	0	0	0	0	0	0	0	0	0
OPF7D25f	1544	252	118	17	14	0	6	3	0	0	0	0	0	0	0	0	0	0	0	0	0	0	0	0	0	0	0	0	0	0	2	0
OPF7D26f	2641	179	136	23	11	0	0	0	0	0	0	0	0	0	6	7	0	0	0	0	0	0	0	0	0	0	0	0	0	0	0	0
OPF7D27f	2143	234	142	21	0	0	0	0	0	0	0	0	0	0	0	0	0	0	0	0	0	0	0	0	0	0	0	0	0	0	0	0
OPF7D28f	2594	232	163	5	10	0	0	0	0	0	0	0	0	0	0	5	0	0	0	0	0	0	0	0	0	0	0	0	0	0	0	0
OPF7D28APf	2225	280	189	0	24	0	18	0	0	0	0	0	0	0	0	13	0	0	0	0	0	0	0	0	0	0	0	0	0	0	0	0
Total	90029	20667	7618	1418	1664	542	374	150	115	37	116	118	89	36	66	36		31	71	15	15	24	12		5	7	6			4	2	2	123269
%	73.0345829	16.76577242	6.179980368	1.150329767	1.349893323	0.439688811	0.303401504	0.121685095	0.093291906	0.030015657	0.09410314	0.095725608	0.072199823	0.029204423	0.053541442	0.029204423		0.025148253	0.057597612	0.01216851	0.01216851	0.019469615	0.009734808		0.00405617	0.005678638	0.004867404			0.003244936	0.001622468	0.00162
